# Supplementary material for: Atypical APC/C‐dependent degradation of Mcl‐1 provides an apoptotic timer during mitotic arrest
Source: EMBO J. 2018 Jul 9;37(17):e96831. doi: 10.15252/embj.201796831 (PMC6120658; doi:10.15252/embj.201796831)
Supplement: Supplementary file 2 — Source Data for Expanded View [file EMBJ-37-e96831-s004.zip]

Archive with 4 entries (4 files):
- Source_data_3-6-18_Fig_EV1.pdf
- Source_data_3-6-18_Fig_EV2.pdf
- Source_data_3-6-18_Fig_EV3.pdf
- Source_data_3-6-18_Fig_EV4.pdf
